# Supplementary material for: Genetic and phenotypic diversity in 2000 years old maize (Zea mays L.) samples from the Tarapacá region, Atacama Desert, Chile
Source: PLoS One. 2019 Jan 30;14(1):e0210369. doi: 10.1371/journal.pone.0210369 (PMC6353141; doi:10.1371/journal.pone.0210369)
Supplement: S7 Table — (XLSX) [file pone.0210369.s007.xlsx]

## Sheet: Hoja1
Table S7. SSR data matrix used for this study. Allele sizes are given in base-pairs. M: missing data.
Population ID	Sample ID	Phi127		Phi063		Phi059		umc1332		Phi029		Phi075		Phi056		Phi034
Chuzmisa 1	CH1-1	128	128	176	176	167	167	141	165	162	171	248	260	259	271	150	159
Chuzmisa 1	CH1-2	132	132	180	180	167	176	141	141	171	171	250	262	259	268	153	153
Chuzmisa 1	CH1-3	128	128	176	176	167	176	141	141	162	171	248	260	271	271	159	159
Chuzmisa 1	CH1-4	128	140	192	192	167	176	141	165	171	171	260	260	259	265	150	159
Chuzmisa 1	CH1-5	128	128	192	192	176	176	141	141	162	162	260	260	259	268	159	159
Chuzmisa 1	CH1-6	128	128	176	176	167	176	162	165	171	171	248	260	259	268	150	159
Chuzmisa 1	CH1-7	132.27	132	192	192	176	176	141	165	174	174	248	260	265	268	150	159
Chuzmisa 1	CH1-8	128	128	192	192	167	176	165	165	162	171	260	260	268	268	150	159
Chuzmisa 1	CH1-9	128	128	228	196	167	176	141	165	162	171	260	262	259	268	150	159
Chuzmisa 1	CH2-1	128	128	176	192	167	176	141	165	162	171	250	262	259	259	150	159
Chuzmisa 1	CH2-2	128	132	196	196	176	176	141	165	162	171	260	260	259	259	159	159
Chuzmisa 1	CH2-3	132	132	192	192	176	176	141	165	162	171	260	260	259	259	150	159
Chuzmisa 1	CH2-4	128	128	176	176	176	176	141	165	171	171	250	260	259	265	150	159
Chuzmisa 1	CH2-5	132	132	192	192	176	176	141	165	174	174	260	260	268	268	150	159
Chuzmisa 1	CH2-6	128	128	168	168	176	176	141	165	171	171	250	260	265	259	150	159
Chuzmisa 1	CH2-7	128	128	192	192	176	176	141	165	171	171	248	260	259	268	150	159
Chuzmisa 1	CH2-8	128	128	192	192	167	176	141	165	162	171	250	262	262	271	153	153
Limaxiña 2	LX3-1	128	128	176	176	167	176	162	165	171	171	260	260	259	268	150	159
Limaxiña 2	LX3-2	128	128	176	176	167	176	141	141	171	171	248	260	268	271	150	159
Limaxiña 2	LX3-3	128	128	192	192	167	176	141	141	162	171	250	260	259	268	150	159
Limaxiña 2	LX3-4	124	124	176	176	167	176	141	141	162	171	260	260	259	268	150	159
Limaxiña 2	LX3-5	128	128	176	176	167	176	141	141	162	171	260	260	259	265	150	159
Limaxiña 2	LX3-6	132	132	176	176	167	176	141	141	162	171	250	262	262	268	159	159
Limaxiña 2	LX3-7	120	128	196	196	167	167	141	165	162	171	248	260	259	268	150	159
Limaxiña 2	LX3-8	128	128	192	192	167	167	141	162	171	174	260	260	259	259	150	159
Limaxiña 2	LX3-9	128	128	176	176	167	167	162	162	171	171	260	260	268	268	150	159
Limaxiña 2	LX4-1	128	128	176	176	176	176	141	162	162	171	260	260	268	268	150	159
Limaxiña 2	LX4-2	128	128	176	176	176	176	141	162	162	162	260	260	259	259	150	159
Limaxiña 2	LX4-3	124	124	180	180	176	176	141	141	162	171	262	262	268	271	153	153
Limaxiña 2	LX4-4	128	128	176	176	167	176	141	141	m	m	260	260	265	268	159	159
Limaxiña 2	LX4-5	128	128	176	176	167	176	141	162	162	171	260	260	265	268	150	159
Limaxiña 2	LX4-6	132	132	176	192	176	176	141	141	162	171	260	260	268	268	159	159
Limaxiña 2	LX4-7	128	128	192	192	176	176	141	162	162	171	260	260	265	268	159	159
Limaxiña 2	LX4-8	128	128	176	176	176	176	141	162	162	171	260	260	268	268	150	159
Limaxiña 2	LX4-9	120	128	192	192	167	167	141	141	171	171	260	260	259	265	159	159
Limaxiña 2	LX4-10	120	128	176	176	167	176	141	162	162	171	260	260	271	271	150	159
Huaviña 3	HV5-1	128	128	176	176	176	176	162	165	171	171	262	264	271	271	153	153
Huaviña 3	HV5-2	140	140	176	176	167	176	141	162	156	166	260	260	259	271	150	159
Huaviña 3	HV5-3	128	128	192	192	176	176	141	141	171	174	248	260	259	268	159	159
Huaviña 3	HV5-4	128	128	192	192	176	176	141	141	171	174	260	260	259	259	150	159
Huaviña 3	HV5-5	128	140	176	176	176	176	141	141	162	171	260	260	268	268	150	159
Huaviña 3	HV5-6	124	124	176	176	167	176	162	165	162	171	260	260	259	268	150	159
Huaviña 3	HV5-7	128	128	192	192	176	176	141	141	171	171	260	260	268	271	150	159
Huaviña 3	HV5-8	128	128	176	176	167	176	141	162	162	171	260	260	259	271	159	159
Huaviña 3	HV5-9	132	132	176	176	167	176	141	165	171	171	262	262	262	271	153	153
Huaviña 3	HV5-10	128	128	176	176	167	176	141	165	162	171	250	260	259	259	150	159
Camiña 4	CM47-1	128	128	192	192	176	176	162	162	171	171	260	260	268	268	159	159
Camiña 4	CM47-2	132	132	176	176	176	176	165	165	166	171	260	260	265	268	150	159
Camiña 4	CM47-3	128	128	192	192	176	176	141	165	171	174	260	260	259	271	150	159
Camiña 4	CM47-4	128	128	228	228	176	176	141	141	171	171	260	260	259	259	159	159
Camiña 4	CM47-5	128	128	176	176	176	176	141	141	162	171	260	260	268	268	150	159
Camiña 4	CM47-6	132.43	132.43	176	176	176	179	165	168	162	162	262	262	262	271	150	150
Camiña 4	CM47-7	128	128	176	176	167	167	141	165	171	171	248	260	259	259	150	159
Camiña 4	CM47-8	128	128	176	176	176	176	165	165	162	171	260	260	259	259	150	159
Camiña 4	CM47-9	128	128	184	184	167	176	141	162	162	171	260	260	268	271	159	159
Camiña 4	CM47-10	132	132	192	192	167	176	141	162	156	156	262	262	268	271	153	153
Camiña 4	CM47-11	128	128	176	176	167	176	141	141	171	171	260	260	259	268	150	159
Camiña 4	CM47-12	128	128	172	172	167	167	141	141	162	162	260	262	259	259	159	159
Camiña 4	CM47-13	128	128	192	192	167	167	141	162	171	171	260	260	259	259	159	159
Camiña 4	CM47-14	128	128	176	176	176	176	162	165	171	171	260	260	259	268	159	159
Camiña 4	CM47-15	128	128	188	188	176	176	141	141	162	171	260	262	268	268	150	159
Camiña Alto	CMA8-1	128	128	192	192	167	176	162	162	162	171	260	260	259	259	159	159
Camiña Alto	CMA8-2	128	128	196	196	167	167	162	165	162	162	262	262	268	268	153	153
Camiña Alto	CMA8-3	128	128	192	192	167	176	141	141	171	171	260	260	265	268	159	159
Camiña Alto	CMA8-4	128	128	192	192	167	176	141	162	171	171	260	260	265	265	159	159
Camiña Alto	CMA8-6	128	128	176	176	167	167	141	162	162	171	260	260	262	271	150	159
Camiña Alto	CMA8-7	128	128	176	176	167	167	141	165	171	171	260	260	259	259	150	159
Camiña Alto	CMA8-8	128	128	192	192	167	176	141	162	171	171	260	260	259	265	150	159
Camiña Alto	CMA8-9	128	128	192	192	176	176	141	162	162	171	260	260	259	268	159	159
Camiña Alto	CMA8-10	128	128	192	192	167	176	162	162	162	171	260	260	268	268	150	159
Camiña Alto	CMA8-11	120	128	192	192	176	176	162	162	171	174	260	260	259	268	150	159
Camiña Alto	CMA8-12	128	128	176	176	167	176	141	141	171	171	260	260	259	268	150	159
Camiña Alto	CMA8-13	128	140	192	192	167	176	141	162	171	174	260	260	268	268	159	159
Camiña Alto	CMA8-14	128	128	192	192	176	176	162	162	171	174	260	260	259	259	159	159
Camiña Alto	CMA8-15	128	128	192	192	167	167	141	165	162	162	260	260	259	259	159	159
Camiña Alto	CMA8-16	128	128	176	176	176	176	141	162	162	171	260	260	268	271	150	159
Camiña Alto	CMA8-17	128	128	192	192	176	176	141	162	162	171	260	260	268	271	159	159
Camiña Alto	CMA8-18	128	128	176	176	176	176	162	162	162	171	260	260	259	265	150	159
Camiña Alto	CMA8-19	128	128	176	176	167	176	141	165	162	171	260	260	268	268	150	159
Camiña Alto	CMA8-20	132	132	176	176	167	170	162	165	171	171	260	260	268	268	150	159
Camiña 6	CM69-1	128	140	184	184	167	176	165	165	171	171	260	260	259	268	150	159
Camiña 6	CM69-2	120	128	192	192	167	167	162	165	162	171	260	260	259	259	159	159
Camiña 6	CM69-3	120	128	176	176	167	167	141	162	162	174	260	260	259	268	150	159
Camiña 6	CM69-4	128	128	192	192	167	167	141	141	162	171	260	260	259	268	159	159
Camiña 6	CM69-5	128	128	176	228	167	176	141	141	171	171	260	260	259	271	159	159
Camiña 6	CM69-6	132.46	132.46	176	176	176	176	141	162	162	162	262	262	268	271	153	153
Camiña 6	CM69-7	128	128	176	176	176	176	141	141	162	171	260	260	265	271	159	159
Camiña 6	CM69-8	120	128	176	176	176	176	141	165	171	174	250	260	259	259	159	159
Camiña 6	CM610-1	128	128	176	192	176	176	141	162	171	174	270	262	268	268	159	159
Camiña 6	CM610-2	128	128	192	192	167	167	141	141	162	162	260	260	259	268	159	159
Camiña 6	CM610-3	128	128	176	176	176	176	162	165	162	171	260	260	259	268	150	159
Camiña 6	CM610-4	132	132.46	180	180	167	176	141	162	171	171	262	262	262	271	153	153
Camiña 6	CM610-5	128	128	180	180	167	176	165	165	162	171	248	260	268	268	144	159
Camiña 6	CM610-6	120	128	180	180	167	167	141	165	171	171	248	260	268	268	144	159
Camiña 6	CM610-7	120	128	176	176	176	176	141	141	162	162	260	260	259	259	150	159
Tarapacá Viejo	TR259	128	128	192	192	176	176	162	165	166	166	262	262	259	268	159	159
Tarapacá Viejo	TR200	128	128	192	192	167	167	162	162	171	171	262	262	259	259	159	159
Tarapacá 13	TR13218	132	132	m	m	167	176	141	165	166	166	262	262	259	259	159	159
Tarapacá 13	TR13226	128	128	192	192	167	176	165	165	m	m	262	262	259	271	159	159
Tarapacá 13	TR13223	128	128	192	192	167	167	165	165	m	m	260	260	259	259	159	159
Tarapacá Viejo	TR260	132	132	m	m	167	167	141	141	171	171	260	260	268	268	159	159
Pintados 1307	pt6	128	128	m	m	m	m	141	141	m	m	m	m	m	m	159	159
Tarapacá Viejo	TR184	128	128	m	m	176	176	153	153	171	171	260	260	259	259	159	159
Tarapacá Viejo	TR137	m	m	192	192	167	176	141	165	171	171	260	260	262	262	159	159
Tarapacá Viejo	TR229A	128	128	m	m	m	m	m	m	m	m	258	258	262	262	m	m
Pintados 1307	pt3	128	128	m	m	m	m	141	141	158	158	m	m	m	m	m	m
Tarapacá Viejo	TR195	m	m	m	m	m	m	153	153	171	171	288	288	262	262	m	m
AS=archaeological sample
m=missing data
